# Supplementary material for: Transcervical vs. Transcervical-Combined Surgical Approaches for Primary Parapharyngeal Space Tumors: A Systematic Review of Surgical and Functional Outcomes
Source: Cancers (Basel). 2026 Feb 19;18(4):676. doi: 10.3390/cancers18040676 (PMC12939373; doi:10.3390/cancers18040676)
Supplement: Supplementary file 1 [file cancers-18-00676-s001.zip]

Archive with 3 entries (3 files):
- Table S1.pdf
- Table S2.pdf
- Table S3 PRISMA 2020 Checklist.pdf
